# Supplementary material for: Tricuspid Valve Geometrical Changes in Patients with Functional Tricuspid Regurgitation: Insights from a CT Scan Analysis Focusing on Commissures
Source: J Clin Med. 2023 Feb 21;12(5):1712. doi: 10.3390/jcm12051712 (PMC10003433; doi:10.3390/jcm12051712)
Supplement: Supplementary file 1 [file jcm-12-01712-s001.zip]

Archive with 1 entries (1 files):
- jcm-2168313-supplementary.pdf
